# Supplementary material for: Mesenchymal stem cells attenuate liver fibrosis by targeting Ly6Chi/lo macrophages through activating the cytokine-paracrine and apoptotic pathways
Source: Cell Death Discov. 2021 Sep 13;7:239. doi: 10.1038/s41420-021-00584-z (PMC8437974; doi:10.1038/s41420-021-00584-z)
Supplement: Supplementary file 10 — Supplemental Table [file 41420_2021_584_MOESM10_ESM.xlsx]

## Sheet: Table S1
Table S1
Primers for RT-PCR are listed below, related to Method
Gene names	Species	Sequences
α-SMA	Murine	F 5’-GGGACACGGACTGGGAGGCTG-3’
		R 5’-GGCAGTAGTCACGAAGGAATAG-3’
Col1 α1	Murine	F 5’-TGGACGCCATCAAGGTCTACTGC-3’
		R 5’-GGAGGTCTTGGTGGTTTTGTATTCG-3’
IL1β	Murine	F 5’-GCTCATTGCTGGGTACTTACAA-3’
		R 5’-CCAGACTTGGCACAAGACAGG-3’
TNFα	Murine	F 5’-GACGTGGAACTGGCAGAAGAG-3’
		R 5’-TTGGTGGTTTGTGAGTGTGAG-3’
PDGF	Murine	F 5’-AAGTGTGAGACAATAGTGACCCC-3’
		R 5’- CATGGGTGTGCTTAAACTTTCG-3’
Ly6C	Murine	F 5’-GCAGTGCTACGAGTGCTATGG-3’
		R 5’-ACTGACGGGTCTTTAGTTTCCTT-3’
Thbs1	Murine	F 5’-GGGGAGATAACGGTGTGTTTG-3’
		R 5’-CGGGGATCAGGTTGGCATT-3’
HGF	Murine	F 5’-ATGTGGGGGACCAAACTTCTG-3’
		R 5’-GGATGGCGACATGAAGCAG-3’
Cebp/β	Murine	F 5’-GCCCGTTGCCAGGCG-3’
		R 5’-TGGCCACTTCCATGGGTCTA-3’
Nr4a1	Murine	F 5’-TTGAGTTCGGCAAGCCTACC-3’
		R 5’-GTGTACCCGTCCATGAAGGTG-3’
MMP9	Murine	F 5’-GGACCCGAAGCGGACATTG-3’
		R 5’-CGTCGTCGAAATGGGCATCT-3’
MMP12	Murine	F 5’-GAGTCCAGCCACCAACATTAC-3’
		R 5’-GCGAAGTGGGTCAAAGACAG-3’
MMP13	Murine	F 5’-CTTCTTCTTGTTGAGCTGGACTC-3’
		R 5’-CTGTGGAGGTCACTGTAGACT-3’
HGF	Murine	F 5’-ACTTCTGCCGGTCCTGTTG-3’
		R 5’-CCCCTGTTCCTGATACACCT-3’
GAPDH	Murine	F 5’-AGGTCGGTGTGAACGGATTTG-3’
		R 5’-TGTAGACCATGTAGTTGAGGTCA-3’
CCR2	Murine	F 5’-ATCCACGGCATACTATCAACATC-3’
		R 5’-CAAGGCTCACCATCATCGTAG-3’
CCL2	Murine	F 5’-TTAAAAACCTGGATCGGAACCAA-3’
		R 5’-GCATTAGCTTCAGATTTACGGGT-3’
CD11B	Murine	F 5’-ATGGACGCTGATGGCAATACC-3’
		R 5’-TCCCCATTCACGTCTCCCA-3’
IL-4	Murine	F 5’-GGTCTCAACCCCCAGCTAGT-3’
		R 5’-GCCGATGATCTCTCTCAAGTGAT-3’
IL-10	Murine	F 5’-GCTCTTACTGACTGGCATGAG-3’
		R 5’-CGCAGCTCTAGGAGCATGTG-3’
IDO	Murine	F 5’-GAAGGATCCTTGAAGACCAC-3’
		R 5’-GAAGCTGCGATTTCCACCAA-3’
Tnfaip6	Murine	F 5’-TTCCATGTCTGTGCTGCTGGATGG-3’
		R 5’-AGCCTGGATCATGTTCAAGGTCAAA-3’
IL1Rα	Murine	F 5’-GACCCTGCAAGATGCAAGCC-3’
		R 5’-GAGCGGATGAAGGTAAAGCG-3’
TGF-β	Murine	F 5’-TTGCCCTCTACAACCAACACAA-3’
		R 5’-GGCTTGCGACCCACGTAGTA-3’
Ptgs2	Murine	F 5’-TTCAACACACTCTATCACTGGC-3’
		R 5’-AGAAGCGTTTGCGGTACTCAT-3’
IL6	Murine	F 5’-TAGTCCTTCCTACCCCAATTTCC-3’
		R 5’-TTGGTCCTTAGCCACTCCTTC-3’
IDO	Murine	F 5’-GCTTTGCTCTACCACATCCAC-3’
		R 5’-CAGGCGCTGTAACCTGTGT-3’
TRAIL	Murine	F 5’-ATGGTGATTTGCATAGTGCTCC-3’
		R 5’-GCAAGCAGGGTCTGTTCAAGA-3’
Ymt2b	Murine	F 5’- CTGGAGCTCTACAGTGATGA-3’
		R 5’-CAGTTACCAATCAACACATCAC-3’
